# Supplementary material for: Patient-reported outcomes and disease activity in giant cell arteritis: a longitudinal registry-based study
Source: Rheumatology (Oxford). 2026 May 5;65(5):keag233. doi: 10.1093/rheumatology/keag233 (PMC13215876; doi:10.1093/rheumatology/keag233)
Supplement: keag233_Supplementary_Data [file keag233_supplementary_data.zip]

Archive with 3 entries (3 files):
- rhe-25-2506-File006.xlsx
- rhe-25-2506-File005.docx
- rhe-25-2506-File007.xlsx
