# Supplementary material for: Patient-reported outcomes and disease activity in giant cell arteritis: a longitudinal registry-based study
Source: Rheumatology (Oxford). 2026 May 5;65(5):keag233. doi: 10.1093/rheumatology/keag233 (PMC13215876; doi:10.1093/rheumatology/keag233)
Supplement: keag233_Supplementary_Data [file keag233_supplementary_data.zip › rhe-25-2506-File006.xlsx]

## Sheet: Table
Supplementary table S1
Estimated means and difference between PRO scores for inactive and active disease
		Inactive disease		Active disease		Difference1
		Estimated mean [95% CI]		Estimated mean [95% CI]		Estimated difference [95% CI]	p-value2
RAND-12-PCS	Inclusion	56.23 [50.04 , 62.43]		45.49 [41.37 , 49.61]		10.74 [4.01 , 17.47]	0.002
	Follow-up	55.74 [52.31 , 59.17]		44.55 [38.45 , 50.66]		11.19 [5.67 , 16.71]	<0.001
RAND-12-MCS	Inclusion	64.62 [59.19 , 70.04]		55.23 [51.61 , 58.86]		9.39 [3.33 , 15.44]	0.002
	Follow-up	67.73 [64.83 , 70.63]		62.86 [57.57 , 68.15]		4.87 [-0.01 , 9.76]	0.051
Pain	Inclusion	18.17 [12.58 , 23.75]		43.69 [40.14 , 47.25]		-25.53 [-31.86 , -19.19]	<0.001
	Follow-up	21.41 [18.57 , 24.24]		34.05 [27.92 , 40.17]		-12.64 [-18.58 , -6.70]	<0.001
Fatigue	Inclusion	31.27 [24.97 , 37.56]		45.49 [41.31 , 49.67]		-14.22 [-21.17 , -7.27]	<0.001
	Follow-up	29.39 [25.90 , 32.88]		36.92 [30.20 , 43.64]		-7.54 [-13.85 , -1.22]	0.019
Global assessment	Inclusion	27.38 [21.81 , 32.95]		45.04 [41.40 , 48.69]		-17.66 [-23.86 , -11.46]	<0.001
	Follow-up	26.93 [23.95 , 29.92]		36.85 [30.96 , 42.74]		-9.92 [-15.48 , -4.35]	<0.001
1 Difference equals estimated mean for inactive disease minus estimated mean for active disease
2 p-value testing whether the difference equals zero
