# Supplementary material for: Patient-reported outcomes and disease activity in giant cell arteritis: a longitudinal registry-based study
Source: Rheumatology (Oxford). 2026 May 5;65(5):keag233. doi: 10.1093/rheumatology/keag233 (PMC13215876; doi:10.1093/rheumatology/keag233)
Supplement: keag233_Supplementary_Data [file keag233_supplementary_data.zip › rhe-25-2506-File007.xlsx]

## Sheet: supplementary_data_S1_model_sum
PCS
	term	estimate	std.error	statistic	df	p.value
1	(Intercept)	49.7158	4.13034	12.0367	644.789	3.03548e-30
2	disease_activityActive disease	-10.7411	3.42162	-3.1392	584.543	0.00177956
3	time_cat_0_or_laterAfter baseline	3.04801	3.74732	0.813382	573.396	0.416336
4	med_before_inclusionTRUE	2.67436	4.01371	0.666306	544.816	0.505497
5	sexmale	10.3565	3.78673	2.73494	784.553	0.0063799
6	I(PatientAge - mean(PatientAge))	-0.372229	0.233283	-1.59561	860.633	0.110943
7	disease_activityActive disease:time_cat_0_or_laterAfter baseline	-0.446989	4.28664	-0.104275	663.808	0.916983
8	time_cat_0_or_laterAfter baseline:med_before_inclusionTRUE	-5.73396	3.42078	-1.67622	451.779	0.0943878
9	time_cat_0_or_laterAfter baseline:sexmale	-1.34443	3.17944	-0.422852	687.174	0.672535
10	time_cat_0_or_laterAfter baseline:I(PatientAge - mean(PatientAge))	-0.156275	0.198065	-0.789009	877.872	0.43032
MCS
	term	estimate	std.error	statistic	df	p.value
1	(Intercept)	57.5857	3.55216	16.2114	663.321	4.88535e-50
2	disease_activityActive disease	-9.38725	3.07958	-3.04822	535.802	0.00241562
3	time_cat_0_or_laterAfter baseline	6.06546	3.29109	1.84299	611.642	0.0658137
4	med_before_inclusionTRUE	2.70557	3.38674	0.798871	561.878	0.424703
5	sexmale	11.359	3.3052	3.43671	671.336	0.000625135
6	I(PatientAge - mean(PatientAge))	-0.210324	0.201496	-1.04381	785.238	0.296894
7	disease_activityActive disease:time_cat_0_or_laterAfter baseline	4.51526	3.88546	1.16209	600.593	0.245659
8	time_cat_0_or_laterAfter baseline:med_before_inclusionTRUE	-3.94432	2.9752	-1.32573	511.661	0.185521
9	time_cat_0_or_laterAfter baseline:sexmale	-1.96598	2.91213	-0.675101	595.082	0.499874
10	time_cat_0_or_laterAfter baseline:I(PatientAge - mean(PatientAge))	-0.132818	0.185038	-0.717785	693.021	0.473132
Pain
	term	estimate	std.error	statistic	df	p.value
1	(Intercept)	22.4894	3.75563	5.9882	780.01	3.23618e-09
2	disease_activityActive disease	25.5269	3.22517	7.91491	873.883	7.47916e-15
3	time_cat_0_or_laterAfter baseline	-0.151491	3.705	-0.0408884	736.953	0.967396
4	med_before_inclusionTRUE	-2.06089	3.47441	-0.593162	600.258	0.553296
5	sexmale	-6.58397	3.13467	-2.10037	978.94	0.0359516
6	I(PatientAge - mean(PatientAge))	0.0454095	0.198283	0.229014	961.005	0.818907
7	disease_activityActive disease:time_cat_0_or_laterAfter baseline	-12.8877	4.38157	-2.94134	728.91	0.00337151
8	time_cat_0_or_laterAfter baseline:med_before_inclusionTRUE	2.01576	3.44219	0.585603	555.06	0.55838
9	time_cat_0_or_laterAfter baseline:sexmale	4.77025	3.10821	1.53473	951.655	0.125184
10	time_cat_0_or_laterAfter baseline:I(PatientAge - mean(PatientAge))	-0.223078	0.201814	-1.10536	956.362	0.269281
Fatigue
	term	estimate	std.error	statistic	df	p.value
1	(Intercept)	38.7184	4.22786	9.15792	895.382	3.51546e-19
2	disease_activityActive disease	14.2201	3.53625	4.02124	953.098	6.24665e-05
3	time_cat_0_or_laterAfter baseline	-2.81661	3.99299	-0.70539	862.927	0.480758
4	med_before_inclusionTRUE	-1.40581	4.02613	-0.34917	712.225	0.727065
5	sexmale	-13.4993	3.7506	-3.59924	985.424	0.000335033
6	I(PatientAge - mean(PatientAge))	-0.327256	0.235546	-1.38935	985.83	0.165039
7	disease_activityActive disease:time_cat_0_or_laterAfter baseline	-6.6851	4.74277	-1.40953	830.504	0.159052
8	time_cat_0_or_laterAfter baseline:med_before_inclusionTRUE	-2.40939	3.72731	-0.646415	626.124	0.518247
9	time_cat_0_or_laterAfter baseline:sexmale	4.2857	3.40784	1.2576	975.104	0.208838
10	time_cat_0_or_laterAfter baseline:I(PatientAge - mean(PatientAge))	0.424632	0.223249	1.90206	965.288	0.0574613
Patient global assessment of disease activity
	term	estimate	std.error	statistic	df	p.value
1	(Intercept)	34.3108	3.71002	9.24814	862.419	1.75156e-19
2	disease_activityActive disease	17.6601	3.15485	5.59778	896.853	2.88541e-08
3	time_cat_0_or_laterAfter baseline	-5.23316	3.52134	-1.48613	848.791	0.137616
4	med_before_inclusionTRUE	-5.4451	3.46397	-1.57192	725.516	0.116404
5	sexmale	-8.41017	3.25296	-2.58539	973.343	0.00987134
6	I(PatientAge - mean(PatientAge))	0.215592	0.204097	1.05632	976.102	0.291082
7	disease_activityActive disease:time_cat_0_or_laterAfter baseline	-7.743	4.16638	-1.85845	832.933	0.0634581
8	time_cat_0_or_laterAfter baseline:med_before_inclusionTRUE	5.14939	3.25242	1.58325	654.055	0.113848
9	time_cat_0_or_laterAfter baseline:sexmale	4.41748	3.02057	1.46247	955.778	0.143942
10	time_cat_0_or_laterAfter baseline:I(PatientAge - mean(PatientAge))	-0.0386388	0.196214	-0.196921	966.395	0.843931
